# Supplementary material for: Genome-wide DNA N6-methyladenosine in Aeromonas veronii and Helicobacter pylori
Source: BMC Genomics. 2024 Feb 8;25:161. doi: 10.1186/s12864-024-10074-y (PMC10854192; doi:10.1186/s12864-024-10074-y)
Supplement: Supplementary file 1 — Additional file 1. The commands for processing SMRT sequencing data. [file 12864_2024_10074_MOESM1_ESM.txt]

The commands for processing SMRT sequencing data
1. converts the legacy PacBio basecall format (bax.h5) into the BAM basecall format.
bax2bam -o output mydata.1.bax.h5 mydata.2.bax.h5 mydata.3.bax.h5
2. creats a index of reference genome for increased speed
samtools faidx reference_sequence.fasta
3. aligns PacBio reads to reference sequences
pbalign output.subread.bam reference_sequence.fasta aligned.bam
4. detects DNA base-modifications from kinetic signatures
ipdSummary aligned.bam --reference reference_sequence.fasta m6A --gff basemods.gff --csv_h5 kinetics.h5
