# Supplementary material for: Genome-wide DNA N6-methyladenosine in Aeromonas veronii and Helicobacter pylori
Source: BMC Genomics. 2024 Feb 8;25:161. doi: 10.1186/s12864-024-10074-y (PMC10854192; doi:10.1186/s12864-024-10074-y)
Supplement: Supplementary file 2 — Additional file 2. The number of 6mA sites. [file 12864_2024_10074_MOESM2_ESM.xlsx]

## Sheet: Sheet1
	The number of total subreads	The number of subreads aligned to the reference genome	The number of total 6mA sites	The number of 6mA sites with more than 25-fold coverage
Aeromonas veronii	1447512	478547	74618	74601
Helicobacter pylori	216853	47758	49874	49256
